# Supplementary material for: miRNAs in Signal Transduction of SMAD Proteins in Breast Cancer
Source: Int J Mol Sci. 2024 Sep 19;25(18):10088. doi: 10.3390/ijms251810088 (PMC11432703; doi:10.3390/ijms251810088)
Supplement: Supplementary file 1 [file ijms-25-10088-s001.zip]

Archive with 1 entries (1 files):
- ijms-3185471-supplementary.pdf
